# Supplementary material for: Molecular Cloning and Functional Analysis of 1-Deoxy-D-Xylulose 5-Phosphate Reductoisomerase from Santalum album
Source: Genes (Basel). 2021 Apr 22;12(5):626. doi: 10.3390/genes12050626 (PMC8143465; doi:10.3390/genes12050626)
Supplement: Supplementary file 1 [file genes-12-00626-s001.zip]

Archive with 1 entries (1 files):
- genes-1164086-supplementary.pdf
